# Supplementary material for: Elevated circulating cell-free mitochondrial DNA in fabry disease: insights into inflammatory activation
Source: Front Immunol. 2026 Jan 7;16:1706045. doi: 10.3389/fimmu.2025.1706045 (PMC12819586; doi:10.3389/fimmu.2025.1706045)
Supplement: Supplementary file 1 [file Table1.xlsx]

## Sheet: Sheet1
Supplement 1. Correlations between ccf-DNA and disease biomarkers, and clinical markers
Variables		treatment-naïve FD patients (n=37)			classic male patients (n=13)
		MT-ND1 (copies/µl)	ACTB (copies/µl)	MT-ND1/ACTB	MT-ND1 (copies/µl)	ACTB (copies/µl)	MT-ND1/ACTB
duration	r	-0.255	-0.386	0.099
	P	0.158	0.029	0.588
	P-adj	0.579	0.319	1.078
α-Gal A activity	r	-0.024	0.125	-0.221	0.165	0.645	-0.108
	P	0.894	0.487	0.217	0.608	0.023	0.738
	P-adj	0.894	0.893	0.597	1.115	0.127	1.624
lyso-Gb3	r	-0.343	-0.364	-0.002	-0.183	-0.007	-0.028
	P	0.043	0.032	0.99	0.57	0.982	0.931
	P-adj	0.473	0.176	0.99	1.254	0.982	1.138
MSSI	r	-0.201	-0.242	0.137
	P	0.247	0.162	0.433
	P-adj	0.543	0.594	0.953
LVMI	r	-0.041	-0.171	0.254
	P	0.837	0.384	0.192
	P-adj	0.921	0.845	0.704
eGFR	r	0.153	0.268	0.009
	P	0.447	0.176	0.963
	P-adj	0.702	0.484	1.059
ACR	r	0.392	0.013	0.02
	P	0.053	0.949	0.925
	P-adj	0.292	1.044	1.272
PCR	r	0.166	-0.055	0.048
	P	0.427	0.793	0.818
	P-adj	0.783	1.09	1.285
24h-P	r	0.217	-0.026	0.038
	P	0.606	0.951	0.929
	P-adj	0.741	0.951	1.135
Fazekas score	r	0.163	-0.04	0.362
	P	0.504	0.871	0.128
	P-adj	0.693	1.065	1.408
VAS score	r	-0.239	-0.059	-0.237
	P	0.167	0.738	0.17
	P-adj	0.459	1.16	0.935
MT-ND1, mitochondrial NADH dehydrogenase 1 gene; ACTB, nuclear β-ACTIN gene; α-Gal A activity, α-galactosidase A activity (mmol/L/h, ref. 2.40–17.65); Lyso-Gb3, globotriaosylsphingosine (ng/mL, ref. <1.11); MSSI, Mainz Severity Score Index; LVMI, left ventricular mass index; eGFR, estimated glomerular filtration rate; ACR, urine albumin-creatinine ratio; PCR, protein-to-creatinine ratio; 24h-P, 2…
