# Supplementary material for: Elevated circulating cell-free mitochondrial DNA in fabry disease: insights into inflammatory activation
Source: Front Immunol. 2026 Jan 7;16:1706045. doi: 10.3389/fimmu.2025.1706045 (PMC12819586; doi:10.3389/fimmu.2025.1706045)
Supplement: Supplementary file 2 [file Table2.xlsx]

## Sheet: Sheet1
Supplement 2. Ccf-DNA expression between different FD subgroups
	male group	female group	z	p	classic group	non-classic group	z	p	truncated mutation group	non-truncated mutation group	z	p	high MSSI score group	low MSSI score group	z	p	HCM group	non-HCM group	z	p	CKD group	non-CKD group	z	p	mild WML group	severe WML group	z	p	neuralgia group	non-neuralgia group	z	p	mild pain group	severe pain group	z	p
sex(male/female)	16/-	-/21			13/4	3/17			6/9	10/12			8/4	8/17			7/7	8/8			10/5	6/16			9/7	2/3			14/16	2/5			8/17	8/4
age, Median(IQR)	32.5(23,42)	39(24,50.5)			32(25,49)	38(24,49.5)			41(28.5,50.25)	31(18,39)			45.5(32.25,51.5)	31(19,46)			49(33.5,53.25)	26.5(18.5,34.75)			39(32,50)	29(18,47.25)			36.5(29.25,48)	43(21,55.5)			34(23,50.25)	35(24,46)			39(26.5,51)	31.5(21,34)
MT-ND1 (copies/µl)	3950556.32(1706844.23,9479884.13)	2832358.6(1291539.29,6914910.18)	-0.644	0.52	4159797.96(1725785.64,9082172.75)	3164522.16(1289399.59,7465792.22)	-0.518	0.604	4695657.95(1682443.49,10637807.85)	2832358.6(1069257.33,5494753.79)	-1.547	0.122	3493265.72(1396955.34,9479884.13)	3524700.64(1457968.96,7734881.03)	-0.097	0.922	4695657.95(1586600.6,9444673.73)	2818351.14(1379033.52,5161014.83)	-0.624	0.533	5813146.09(1295818.68,9877595.5)	2818351.14(1543323.49,6125233.91)	-0.959	0.338	2598166.51(1646599.85,6615803.59)	4594542.12(1887598.16,13360988.63)	-0.908	0.364	3633007.66(1292614.44,8084193.2)	2804343.69(1628678.03,10075932.22)	-0.349	0.727	3524700.64(1457968.96,9530389.23)	3286836.64(1457199.72,7875777.65)	-0.195	0.846
ACTB (copies/µl)	597.15(460.95,1143.68)	404.47(192.35,683.21)	-1.809	0.07	573.75(401.48,1106.62)	408.48(191.25,721.55)	-1.463	0.143	546.03(318.69,872.65)	516.79(182.84,1162.05)	-0.495	0.621	590.13(479.16,1016.58)	404.47(200.44,1069.67)	-1.314	0.189	525.33(293.09,842.06)	438.98(232.1,933.13)	-0.291	0.771	606.52(459.44,1124.7)	408.48(203.39,814.24)	-1.562	0.118	492.83(324.64,752.14)	620.55(348.64,1273.85)	-0.908	0.364	518.48(283.81,844.83)	571.88(194.55,6608.98)	-0.62	0.535	465.49(200.44,924.22)	590.13(360.75,1115.86)	-1.022	0.307
MT-ND1/ACTB	3323.53(1198.23,19660.49)	8805.76(1930.53,22366.89)	-0.828	0.408	6413.72(1252.45,18100.99)	6547(1675.3,24138.31)	-0.427	0.67	10332.54(2017.08,21543.94)	3659.62(1360.89,18824.05)	-0.619	0.536	3464.22(1392.13,19660.49)	8245.35(1591.73,22366.89)	-0.454	0.65	10332.54(1128.77,24835.26)	3226.01(1827.55,19518.6)	-0.291	0.771	3659.62(1658.87,21219.98)	8525.56(1483.66,20595.47)	-0.278	0.781	3562.1(2314.35,14840.12)	12273.09(1440.31,29853.94)	-0.413	0.68	7329.53(1633.65,23364.31)	2847.95(1524.58,14414.45)	-0.892	0.372	9629.42(1591.73,20022.01)	3323.53(1451.81,18948.21)	-0.714	0.475
FD, Fabry disease; MT-ND1, mitochondrial NADH dehydrogenase 1 gene; ACTB, nuclear β-ACTIN gene; MSSI, Mainz Severity Score Index; HCM, hypertrophic cardiomyopathy; CKD, chronic kidney disease; WML, white matter lesions.
